# Supplementary material for: MLIP genotype as a predictor of pharmacological response in primary open-angle glaucoma and ocular hypertension
Source: Sci Rep. 2021 Jan 15;11:1583. doi: 10.1038/s41598-020-80954-2 (PMC7810753; doi:10.1038/s41598-020-80954-2)
Supplement: Supplementary file 2 — Supplementary Table 2. [file 41598_2020_80954_MOESM2_ESM.xlsx]

## Sheet: Hoja1
Table S2 (supplementary data). Raw data obtained from the Agilent Genomic Workbench Software of the Pool hybridization results.
Genome: hg19
Aberration Algorithm: ADM-2
Threshold: 6.0
Fuzzy Zero: ON
GC Correction: OFF
Centralization (legacy): ON
Centralization (legacy) Bin Size: 10
Centralization (legacy) Threshold: 6.0
Diploid Peak Centralization: OFF
Manually Reassign Peaks: OFF
Combine Replicates (Intra Array): ON
Combine Replicates (Inter Array): OFF
Array Level Filter: NONE
Aberration Filter: Nesting Level <= 100 AND ( Minimum Number of Probes for Amplification >= 3 AND Minimum Size (Kb) of Region for Amplification >= 0.0 AND Minimum Avg. Absolute Log Ratio for Amplification >= 0.25 ) OR ( Minimum Number of Probes for Deletion >= 3 AND Minimum Size (Kb) of Region for Deletion >= 0.0 AND Minimum Avg. Absolute Log Ratio for Deletion >= 0.25 )
Feature Level Filter: NONE
Design Level Filter: NONE
Genomic Boundary: OFF
Show Flat Intervals: OFF
AberrationNo	Chr	Cytoband	Start	Stop	#Probes	Amplification	Deletion	pval	Gene Names	Hs_hg19_CNV_20120403	Hs_hg19_miRNA_20120403
MG_1000252152936709_H1x1M_PoolRT_Cy5_PoolNRT_Cy3
1	chr4	p16.1	10212229	10244671	5	0.829812	0	5.062e-07		CNV_3479, CNV_8443, CNV_68675, CNV_8996, CNV_63750, CNV_80188, CNV_91934, CNV_0571, CNV_36326, CNV_107860, CNV_36327, CNV_80187, CNV_103501, CNV_23216, CNV_104760, CNV_107618, CNV_110816, CNV_59216, CNV_43680, CNV_31165, CNV_22897, CNV_68673, CNV_91931, CNV_7459, CNV_110817, CNV_38803, CNV_108000, CNV_1664
2	chr8	p11.22	39226400	39386158	61	0	-0.259714	2.625e-15	ADAM5P, ADAM3A	CNV_2749, CNV_36815, CNV_105114, CNV_112161, CNV_59473, CNV_36816, CNV_105798, CNV_65114, CNV_106294, CNV_37462, CNV_7683, CNV_82574, CNV_95380, CNV_106595, CNV_31439, CNV_1779, CNV_103790, CNV_106668, CNV_33030, CNV_38096, CNV_1462, CNV_107920, CNV_3728, CNV_1197, CNV_1463, CNV_1198, CNV_112162, CNV_1460, CNV_1199, CNV_1200, CNV_1461, CNV_1465, CNV_95381, CNV_1464, CNV_112166
3	chr12	p13.31	9637323	9662941	5	0.785379	0	4.341e-09		CNV_3874, CNV_2970, CNV_35134, CNV_35135, CNV_35136, CNV_105345, CNV_113249, CNV_113251, CNV_66136, CNV_58604, CNV_6996, CNV_75941, CNV_75942, CNV_86200, CNV_30584, CNV_38791, CNV_103962, CNV_75943, CNV_86202, CNV_86201, CNV_86203, CNV_23296, CNV_113250
4	chr13	q21.1	57759370	57788921	16	0.600145	0	2.001e-23		CNV_3909, CNV_0169, CNV_3015, CNV_4805, CNV_113540, CNV_86849, CNV_76365, CNV_86848, CNV_86853, CNV_35177, CNV_76361, CNV_22919, CNV_86852, CNV_107902, CNV_66449, CNV_43885, CNV_105958, CNV_76366, CNV_106375, CNV_37495, CNV_86854, CNV_101751, CNV_76359, CNV_86860, CNV_38132, CNV_104019, CNV_106642, CNV_106161, CNV_113538, CNV_31930, CNV_7020, CNV_23300, CNV_1946, CNV_106664, CNV_1513, CNV_76367, …
5	chr14	q24.3	74002704	74031633	8	0	-0.528907	5.926e-07	HEATR4, ACOT1	CNV_3942, CNV_35265, CNV_87268, CNV_35266, CNV_105452, CNV_113740, CNV_35267, CNV_66664, CNV_35268, CNV_30658, CNV_76673, CNV_76674, CNV_87266, CNV_87267, CNV_87269, CNV_108324, CNV_35269, CNV_58686, CNV_101980, CNV_71916, CNV_104060, CNV_37822, CNV_106175, CNV_113737, CNV_113739, CNV_113741, CNV_76672, CNV_38974, CNV_7039, CNV_66665, CNV_71917, CNV_31974, CNV_22908, CNV_71918, CNV_23304, CNV_113…
6	chr14	q32.33	106526510	106610021	15	0	-0.391212	5.257e-08		CNV_23307, CNV_10460, CNV_7026, CNV_113813, CNV_35212, CNV_35213, CNV_35214, CNV_107992, CNV_0317, CNV_35218, CNV_35219, CNV_35220, CNV_22954, CNV_72028, CNV_72040, CNV_106379, CNV_58652, CNV_113839, CNV_4853, CNV_0772, CNV_2177, CNV_76764, CNV_87406, CNV_72015, CNV_37623, CNV_7027, CNV_72000, CNV_113852, CNV_76766, CNV_1956, CNV_4854, CNV_72026, CNV_113814, CNV_87409, CNV_76765, CNV_106170, CNV_…
7	chr22	q11.23	24349305	24395353	21	0.472869	0	8.545e-18	LOC391322, GSTT1, GSTTP2	CNV_3238, CNV_36014, CNV_67856, CNV_32452, CNV_79510, CNV_90980, CNV_104519, CNV_115142, CNV_36015, CNV_36016, CNV_107828, CNV_7338, CNV_31077, CNV_73782, CNV_36017, CNV_22926, CNV_59068, CNV_90982, CNV_73789, CNV_79512, CNV_79515, CNV_104217, CNV_107606, CNV_23327, CNV_38980, CNV_107996, CNV_38796, CNV_115150, CNV_73788, CNV_73790, CNV_73793, CNV_73791, CNV_115144, CNV_79511, CNV_79514, CNV_7951…
MG_1000252152936677_H1x1M_PoolRX_Cy5_PoolNRX_Cy3
8	chr1	p31.1	72766555	72801950	13	0	-1.11802	3.764e-31		CNV_4229, CNV_0383, CNV_34829, CNV_3293, CNV_34830, CNV_34831, CNV_34832, CNV_34833, CNV_74531, CNV_74532, CNV_84304, CNV_105572, CNV_23231, CNV_97396, CNV_60842, CNV_103487, CNV_22923, CNV_58405, CNV_104750, CNV_111188, CNV_43688, CNV_64030, CNV_6832, CNV_30388, CNV_31627, CNV_1005, CNV_1006, CNV_1543, CNV_37834, CNV_1009, CNV_84305, CNV_74533
9	chr1	q21.3	152762076	152769870	4	0.875384	0	4.322e-07	LCE1D	CNV_3314, CNV_6786, CNV_0394, CNV_34715, CNV_34716, CNV_23205, CNV_107312, CNV_74717, CNV_74718, CNV_84578, CNV_84579, CNV_97512, CNV_37401, CNV_64978, CNV_105017, CNV_112120, CNV_30440, CNV_31664, CNV_1559, CNV_38046, CNV_103664, CNV_84580, CNV_1337
10	chr2	q22.3	146865725	146876364	4	0.979272	0	2.63e-12		CNV_35741, CNV_0531, CNV_35742, CNV_22873, CNV_61837, CNV_104624, CNV_115499, CNV_43673, CNV_63209, CNV_39266, CNV_90065, CNV_31017, CNV_32380, CNV_38134, CNV_103401, CNV_1035, CNV_1598, CNV_78820, CNV_78821
11	chr6	p24.1	13156200	13159684	3	1.10005	0	1.543e-07	PHACTR1
12	chr6	p12.1	53929240	53934834	3	1.50657	0	4.883e-10	C6orf142	CNV_3614, CNV_31288, CNV_111583, CNV_8516, CNV_36534, CNV_36535, CNV_43642, CNV_104946, CNV_111580, CNV_59346, CNV_105625, CNV_64512, CNV_93722, CNV_1421
13	chr8	p11.22	39226400	39392534	64	0	-0.270251	3.084e-15	ADAM5P, ADAM3A	CNV_2749, CNV_36815, CNV_105114, CNV_112161, CNV_59473, CNV_36816, CNV_105798, CNV_65114, CNV_106294, CNV_37462, CNV_7683, CNV_82574, CNV_95380, CNV_106595, CNV_31439, CNV_1779, CNV_103790, CNV_106668, CNV_33030, CNV_38096, CNV_1462, CNV_107920, CNV_3728, CNV_1197, CNV_1463, CNV_1198, CNV_112162, CNV_1460, CNV_1199, CNV_1200, CNV_1461, CNV_1465, CNV_95381, CNV_1464, CNV_112166, CNV_82575, CNV_825…
14	chr12	p13.31	9637323	9718846	16	0.428552	0	5.225e-08		CNV_3874, CNV_2970, CNV_35134, CNV_35135, CNV_35136, CNV_105345, CNV_113249, CNV_113251, CNV_66136, CNV_58604, CNV_6996, CNV_75941, CNV_75942, CNV_86200, CNV_30584, CNV_38791, CNV_103962, CNV_75943, CNV_86202, CNV_86201, CNV_86203, CNV_23296, CNV_113250, CNV_75945
15	chrY	p11.31 - p11.2	2648113	9905743	968	0.320092	0	3.818e-212	SRY, RPS4Y1, ZFY, TGIF2LY, PCDH11Y, LOC100101121, TTTY23, TSPY2, LOC100101116, TTTY1, TTTY2, LOC100101117, TTTY21, LOC100101115, TTTY7, TTTY7B, TTTY8, TTTY8B, AMELY, TBL1Y, PRKY, TTTY16, TTTY12, TTTY18, TTTY19, TTTY11, RBMY1A3P, TTTY20, FAM197Y2, TSPY4, TSPY3, TSPY1, RBMY3AP, TTTY22	CNV_31579, CNV_59553, CNV_97163, CNV_4179, CNV_2283, CNV_97165, CNV_2284, CNV_33189, CNV_31580, CNV_83912, CNV_97166, CNV_31581, CNV_31582, CNV_97167, CNV_97169, CNV_37073, CNV_37829, CNV_83913, CNV_97170, CNV_97171, CNV_83914, CNV_97172, CNV_97173, CNV_4180, CNV_83915, CNV_97174, CNV_0829, CNV_2285, CNV_37074, CNV_33191, CNV_83916, CNV_97175, CNV_83917, CNV_31584, CNV_4182
16	chrY	q11.21 - q11.23	14083244	27328334	2316	0.309367	0	0.000	TTTY15, USP9Y, DDX3Y, UTY, TMSB4Y, VCY1B, VCY, NLGN4Y, FAM41AY1, FAM41AY2, LOC401629, LOC401630, XKRY, XKRY2, CDY2B, CDY2A, HSFY2, HSFY1, TTTY9A, TTTY9B, NCRNA00185, TTTY14, CD24, BCORL2, CYorf15A, CYorf15B, KDM5D, TTTY10, EIF1AY, RPS4Y2, RBMY2EP, RBMY1A1, RBMY1B, RBMY1E, RBMY1D, TTTY13, PRY2, PRY, TTTY6, TTTY6B, RBMY1J, RBMY1F, TTTY5, RBMY2FP, TTTY17B, TTTY17C, TTTY17A, TTTY4B, TTTY4C, TTTY4, BP…	CNV_23930, CNV_0830, CNV_83928, CNV_97191, CNV_37072, CNV_83929, CNV_97192, CNV_2287, CNV_83931, CNV_83932, CNV_97193, CNV_97194, CNV_83930, CNV_2286, CNV_83933, CNV_97195, CNV_4183, CNV_31586, CNV_83938, CNV_31587, CNV_83939, CNV_97199, CNV_31588, CNV_23931, CNV_44420, CNV_23932, CNV_44421, CNV_37391, CNV_0831, CNV_4184, CNV_0832, CNV_31589, CNV_59626, CNV_83940, CNV_83941, CNV_83942, CNV_97200,…
Number of calls per sample:
MG_1000252152936709_H1x1M_PoolRT_Cy5_PoolNRT_Cy3 =7
MG_1000252152936677_H1x1M_PoolRX_Cy5_PoolNRX_Cy3 =9
RT: Timoftol responders; NRT: non-timolftol responder; RX: Xalatan responders; NRX: Non-Xalatan responders.
